# Supplementary material for: Reproducible Lipid Alterations in Patient-Derived Breast Cancer Xenograft FFPE Tissue Identified with MALDI MSI for Pre-Clinical and Clinical Application
Source: Metabolites. 2021 Aug 26;11(9):577. doi: 10.3390/metabo11090577 (PMC8467053; doi:10.3390/metabo11090577)
Supplement: Supplementary file 1 [file metabolites-11-00577-s001.zip]

Archive with 1 entries (1 files):
- metabolites-1331883-supplementary.pdf
